# Supplementary material for: Evolution of Codon Usage Bias in Diatoms
Source: Genes (Basel). 2019 Nov 6;10(11):894. doi: 10.3390/genes10110894 (PMC6896221; doi:10.3390/genes10110894)
Supplement: Supplementary file 1 [file genes-10-00894-s001.zip]

Archive with 9 entries (8 files):
- Figure_S3.pdf
- __MACOSX/
- __MACOSX/._Figure_S3.pdf
- Figure_S2.pdf
- __MACOSX/._Figure_S2.pdf
- Figure_S1.pdf
- __MACOSX/._Figure_S1.pdf
- Supplementary_Tables_S1_to_S5_GENES_2019_MK_DAF.xlsx
- __MACOSX/._Supplementary_Tables_S1_to_S5_GENES_2019_MK_DAF.xlsx
