# Supplementary material for: Evolution of Codon Usage Bias in Diatoms
Source: Genes (Basel). 2019 Nov 6;10(11):894. doi: 10.3390/genes10110894 (PMC6896221; doi:10.3390/genes10110894)
Supplement: Supplementary file 1 [file genes-10-00894-s001.zip › Supplementary_Tables_S1_to_S5_GENES_2019_MK_DAF.xlsx]

## Sheet: Table_S1
Table S1. Origin and taxonomy and the 83 diatoms species and strains.
MMETSP number	Class	Sub-class	Order	Familly	Genus	Species	Strain	Environment	Origin
MMETSP0727	Bacillariophyceae	Bacillariophycidae	Naviculales	Amphipleuraceae	Amphiprora	-	CCMP467	Marine	unknown location
MMETSP1065	Bacillariophyceae	Bacillariophycidae	Naviculales	Amphipleuraceae	Amphiprora	paludosa	CCMP125	marine	Atlantic Ocean
MMETSP0318	Bacillariophyceae	Bacillariophycidae	Thalassiophysales	Catenulaceae	Amphora	coffeaeformis	CCMP127	Marine	unknown location
MMETSP0708	Fragilariophyceae	Fragilariophycidae	Fragilariales	Fragilariaceae	Asterionellopsis	glacialis	CCMP134	marine	Pacific Ocean
MMETSP1394	Fragilariophyceae	Fragilariophycidae	Fragilariales	Fragilariaceae	Asterionellopsis	glacialis	CCMP1581	marine	North Sea
MMETSP0418	Fragilariophyceae	Fragilariophycidae	Cyclophorales	Cyclophoraceae	Astrosyne	radiata	13vi08-1A	marine	North Pacific Ocean
MMETSP1449	Coscinodiscophyceae	Chaetocerotophycidae	Chaetocerotales	Attheyaceae	Attheya	septentrionalis	CCMP2084	marine	Baffin Bay
MMETSP1064	Coscinodiscophyceae	Coscinodiscophycidae	Aulacoseiraceae	Aulacoseira	Aulacoseira	subarctica	CCAP1002_5	Freshwater	Freshwater unknown location
MMETSP0092	Coscinodiscophyceae	Chaetocerotophycidae	Chaetocerotales	Chaetocerotaceae	Chaetoceros	affinis	CCMP159	Marine	unknown location
MMETSP0150	Coscinodiscophyceae	Chaetocerotophycidae	Chaetocerotales	Chaetocerotaceae	Chaetoceros	debilis	MM31A-1	marine	Antarctic Ocean
MMETSP0200	Coscinodiscophyceae	Chaetocerotophycidae	Chaetocerotales	Chaetocerotaceae	Chaetoceros	GSL56	-	marine	Great Salt Lake
MMETSP0719	Coscinodiscophyceae	Chaetocerotophycidae	Chaetocerotales	Chaetocerotaceae	Chaetoceros	curvisetus	-	marine	Pacific Ocean
MMETSP0754	Coscinodiscophyceae	Chaetocerotophycidae	Chaetocerotales	Chaetocerotaceae	Chaetoceros	neogracile	CCMP1317	Marine	unknown location
MMETSP1336	Coscinodiscophyceae	Chaetocerotophycidae	Chaetocerotales	Chaetocerotaceae	Chaetoceros	neogracile	RCC1993	marine	Arctic Ocean
MMETSP1429	Coscinodiscophyceae	Chaetocerotophycidae	Chaetocerotales	Chaetocerotaceae	Chaetoceros	-	UNC1202	marine	North Pacific Ocean
MMETSP1435	Coscinodiscophyceae	Chaetocerotophycidae	Chaetocerotales	Chaetocerotaceae	Chaetoceros	brevis	CCMP164	marine	Antarctic Ocean
MMETSP1447	Coscinodiscophyceae	Chaetocerotophycidae	Chaetocerotales	Chaetocerotaceae	Chaetoceros	dichaeta	CCMP1751	marine	Atlantic Ocean
MMETSP0010	Coscinodiscophyceae	Corethrophycidae	Corethrales	Corethraceae	Corethron	hystrix	308	marine	North Sea
MMETSP0171	Coscinodiscophyceae	Corethrophycidae	Corethrales	Corethraceae	Corethron	pennatum	L29A3	marine	Antarctic Ocean
MMETSP1066	Coscinodiscophyceae	Coscinodiscophycidae	Coscinodiscales	Coscinodiscaceae	Coscinodiscus	wailesii	CCMP2513	marine	Atlantic Ocean
MMETSP1442	Bacillariophyceae	Bacillariophycidae	Naviculales	Naviculaceae	Craspedostauros	australis	CCMP3328	marine	Atlantic Ocean
MMETSP0397	Fragilariophyceae	Fragilariophycidae	Cyclophorales	Cyclophoraceae	Cyclophora	tenuis	ECT3854	marine	North Pacific Ocean
MMETSP1057	Coscinodiscophyceae	Thalassiosirophycidae	Thalassiosirales	Stephanodiscaceae	Cyclotella	meneghiniana	CCMP338	marine	Atlantic Ocean
MMETSP0017	Bacillariophyceae	Bacillariophycidae	Bacillariales	Bacillariaceae	Cylindrotheca	closterium	KMMCC-B-181	marine	English Channel
MMETSP0580	Coscinodiscophyceae	Rhizosoleniophycidae	Rhizosoleniales	Rhizosoleniaceae	Dactyliosolen	fragilissimus	-	marine	Atlantic Ocean
MMETSP1058	Coscinodiscophyceae	Thalassiosirophycidae	Thalassiosirales	Thalassiosiraceae	Detonula	confervacea	CCMP353	marine	Atlantic Ocean
MMETSP1443	Bacillariophyceae	Bacillariophycidae	Entomoneidaceae	-	Entomoneis	-	CCMP2396	marine	Baffin Bay
MMETSP1437	Mediophyceae	Biddulphiophycidae	Hemiaulales	Hemiaulaceae	Eucampia	antarctica	CCMP1452	marine	Ross Sea
MMETSP0736	Bacillariophyceae	Bacillariophycidae	Bacillariales	Bacillariaceae	Fragilariopsis	kerguelensis	L26-C5	marine	South Atlantic Ocean
MMETSP0909	Bacillariophyceae	Bacillariophycidae	Bacillariales	Bacillariaceae	Fragilariopsis	kerguelensis	L2-C3	marine	Antarctic Ocean
MMETSP0009	Fragilariophyceae	Fragilariophycidae	Rhabdonematales	Grammatophoraceae	Grammatophora	oceanica	CCMP410	marine	Bass Strait (Tasmania)
MMETSP0321	Coscinodiscophyceae	Chaetocerotophycidae	Leptocylindrales	Leptocylindraceae	Leptocylindrus	danicus	B650	coastal	Mediterranean Sea
MMETSP0322	Coscinodiscophyceae	Chaetocerotophycidae	Leptocylindrales	Leptocylindraceae	Leptocylindrus	danicus	apora_B651	coastal	Mediterranean Sea
MMETSP1362	Coscinodiscophyceae	Chaetocerotophycidae	Leptocylindrales	Leptocylindraceae	Leptocylindrus	danicus	CCMP1856	marine	Gulf of Mexico
MMETSP1360	Fragilariophyceae	Fragilariophycidae	Licmophorales	Licmophoraceae	Licmophora	paradoxa	CCMP2313	marine	Atlantic Ocean
MMETSP1070	Mediophyceae	Cymatosirophycidae	Cymatosirales	Cymatosiraceae	Minutocellus	polymorphus	NH13	marine	Pacific Ocean
MMETSP1322	Mediophyceae	Cymatosirophycidae	Cymatosirales	Cymatosiraceae	Minutocellus	polymorphus	RCC2270	marine	Arctic Ocean
MMETSP1434	Mediophyceae	Cymatosirophycidae	Cymatosirales	Cymatosiraceae	Minutocellus	polymorphus	CCMP3303	marine	Atlantic Ocean
MMETSP0747	Bacillariophyceae	Bacillariophycidae	Bacillariales	Bacillariaceae	Nitzschia	punctata	CCMP561	Marine	unknown location
MMETSP0015	Mediophyceae	Biddulphiophycidae	Eupodiscales	Eupodiscaceae	Odontella	aurita	isolate_1302-5	marine	Pacific Ocean
MMETSP0160	Mediophyceae	Biddulphiophycidae	Eupodiscales	Eupodiscaceae	Odontella	Sinensis	Grunow1884	Marine	unknown location
-	Bacillariophyceae	Bacillariophycidae	Naviculales	Phaeodactylaceae	Phaeodactylum	tricornutum	RCC2967	marine	Atlantic Ocean
MMETSP0176	Coscinodiscophyceae	Rhizosoleniophycidae	Rhizosoleniales	Rhizosoleniaceae	Proboscia	alata	PI-D3	marine	Antarctic Ocean
MMETSP0816	Coscinodiscophyceae	Rhizosoleniophycidae	Rhizosoleniales	Rhizosoleniaceae	Proboscia	inermis	CCAP1064_1	Marine	unknown location
MMETSP0142	Bacillariophyceae	Bacillariophycidae	Bacillariales	Bacillariaceae	Pseudo-nitzschia	australis	10249_10_AB	coastal	Pacific Ocean
MMETSP0327	Bacillariophyceae	Bacillariophycidae	Bacillariales	Bacillariaceae	Pseudo-nitzschia	delicatissima	B596	marine	Mediterranean Sea
MMETSP0329	Bacillariophyceae	Bacillariophycidae	Bacillariales	Bacillariaceae	Pseudo-nitzschia	arenysensis	B593	marine	Mediterranean Sea
MMETSP0853	Bacillariophyceae	Bacillariophycidae	Bacillariales	Bacillariaceae	Pseudo-nitzschia	fraudulenta	WWA7	marine	Pacific Ocean
MMETSP1060	Bacillariophyceae	Bacillariophycidae	Bacillariales	Bacillariaceae	Pseudo-nitzschia	pungens	cingulata	marine	Pacific Ocean
MMETSP1061	Bacillariophyceae	Bacillariophycidae	Bacillariales	Bacillariaceae	Pseudo-nitzschia	pungens	pungens	marine	Pacific Ocean
MMETSP1423	Bacillariophyceae	Bacillariophycidae	Bacillariales	Bacillariaceae	Pseudo-nitzschia	heimii	UNC1101	marine	Pacific Ocean
MMETSP1432	Bacillariophyceae	Bacillariophycidae	Bacillariales	Bacillariaceae	Pseudo-nitzschia	delicatissima	UNC1205	marine	North Pacific Ocean
MMETSP0789	Coscinodiscophyceae	Rhizosoleniophycidae	Rhizosoleniales	Rhizosoleniaceae	Rhizosolenia	setigera	CCMP1694	marine	Arabian Sea
MMETSP0013	Coscinodiscophyceae	Thalassiosirophycidae	Thalassiosirales	Skeletonemataceae	Skeletonema	costatum	RCC1716	marine	English Channel
MMETSP0563	Coscinodiscophyceae	Thalassiosirophycidae	Thalassiosirales	Skeletonemataceae	Skeletonema	dohrnii	SkelB	marine	Atlantic Ocean
MMETSP0578	Coscinodiscophyceae	Thalassiosirophycidae	Thalassiosirales	Skeletonemataceae	Skeletonema	grethae	CCMP1804	coastal	Rhode Island
MMETSP0593	Coscinodiscophyceae	Thalassiosirophycidae	Thalassiosirales	Skeletonemataceae	Skeletonema	japonicum	CCMP2506	coastal	Seto Inland Sea
MMETSP0319	Coscinodiscophyceae	Thalassiosirophycidae	Thalassiosirales	Skeletonemataceae	Skeletonema	marinoi	SM1012Hels	marine	Baltic Sea
MMETSP0320	Coscinodiscophyceae	Thalassiosirophycidae	Thalassiosirales	Skeletonemataceae	Skeletonema	marinoi	SM1012Den	marine	North Sea
MMETSP0920	Coscinodiscophyceae	Thalassiosirophycidae	Thalassiosirales	Skeletonemataceae	Skeletonema	marinoi	skelA	marine	Atlantic Ocean
MMETSP1039	Coscinodiscophyceae	Thalassiosirophycidae	Thalassiosirales	Skeletonemataceae	Skeletonema	marinoi	FE7	coastal	Adriatic Sea
MMETSP1040	Coscinodiscophyceae	Thalassiosirophycidae	Thalassiosirales	Skeletonemataceae	Skeletonema	marinoi	FE60	marine	Adriatic Sea
MMETSP1428	Coscinodiscophyceae	Thalassiosirophycidae	Thalassiosirales	Skeletonemataceae	Skeletonema	marinoi	UNC1201	marine	North Pacific Ocean
MMETSP0604	Coscinodiscophyceae	Thalassiosirophycidae	Thalassiosirales	Skeletonemataceae	Skeletonema	menzellii	CCMP793	coastal	Atlantic Ocean
MMETSP1361	Fragilariophyceae	Fragilariophycidae	Fragilariales	Staurosiraceae	Staurosira	complex	CCMP2646	marine	Pacific Ocean
MMETSP0794	Coscinodiscophyceae	Coscinodiscophycidae	Melosirales	Stephanopyxidaceae	Stephanopyxis	turris	CCMP815	marine	Gulf of Mexico
MMETSP0800	Fragilariophyceae	Fragilariophycidae	Striatellales	Striatellaceae	Striatella	unipunctata	CCMP2910	marine	Mediterranean Sea
MMETSP1176	Fragilariophyceae	Fragilariophycidae	Fragilariales	Fragilariaceae	Synedropsis	recta	CCMP1620	marine	Ross Sea
MMETSP0158	Fragilariophyceae	Fragilariophycidae	Thalassionemales	Thalassionemataceae	Thalassionema	nitzschioides	L26-B	marine	Antarctic Ocean
MMETSP0786	Fragilariophyceae	Fragilariophycidae	Thalassionemales	Thalassionemataceae	Thalassionema	frauenfeldii	CCMP1798	marine	Caribbean Sea
MMETSP1059	Coscinodiscophyceae	Thalassiosirophycidae	Thalassiosirales	Thalassiosiraceae	Thalassiosira	-	FW	freshwater	Freshwater California
MMETSP1071	Coscinodiscophyceae	Thalassiosirophycidae	Thalassiosirales	Thalassiosiraceae	Thalassiosira	-	NH16	marine	Pacific Ocean
MMETSP0905	Coscinodiscophyceae	Thalassiosirophycidae	Thalassiosirales	Thalassiosiraceae	Thalassiosira	antarctica	CCMP982	Marine	unknown location
MMETSP0494	Coscinodiscophyceae	Thalassiosirophycidae	Thalassiosirales	Thalassiosiraceae	Thalassiosira	gravida	GMp14c1	coastal	Atlantic Ocean
MMETSP0740	Coscinodiscophyceae	Thalassiosirophycidae	Thalassiosirales	Thalassiosiraceae	Thalassiosira	minuscula	CCMP1093	Marine	unknown location
MMETSP0973	Coscinodiscophyceae	Thalassiosirophycidae	Thalassiosirales	Thalassiosiraceae	Thalassiosira	oceanica	CCMP1005	marine	Sargasso Sea
-	Coscinodiscophyceae	Thalassiosirophycidae	Thalassiosirales	Thalassiosiraceae	Thalassiosira	pseudonana	CCMP1335	marine	Atlantic Ocean
MMETSP1067	Coscinodiscophyceae	Thalassiosirophycidae	Thalassiosirales	Thalassiosiraceae	Thalassiosira	punctigera	Tpunct2005C2	marine	Pacific Ocean
MMETSP0404	Coscinodiscophyceae	Thalassiosirophycidae	Thalassiosirales	Thalassiosiraceae	Thalassiosira	rotula	CCMP3096	coastal	Pacific Ocean
MMETSP0913	Coscinodiscophyceae	Thalassiosirophycidae	Thalassiosirales	Thalassiosiraceae	Thalassiosira	rotula	GSO102	coastal	Pacific Ocean
MMETSP0881	Coscinodiscophyceae	Thalassiosirophycidae	Thalassiosirales	Thalassiosiraceae	Thalassiosira	weissflogii	CCMP1336	Marine	unknown location
MMETSP1422	Coscinodiscophyceae	Thalassiosirophycidae	Thalassiosirales	Thalassiosiraceae	Thalassiosira	weissflogii	CCMP1010	marine	Atlantic Ocean
MMETSP0154	Fragilariophyceae	Fragilariophycidae	Thalassionemales	Thalassionemataceae	Thalassiothrix	antarctica	L6-D1	marine	Antarctic Ocean

## Sheet: Table_S2
Table S2. GC3, ENC and FOP indexes calculated by codonW for each strain analysed.
				All genes			Low expressed genes			High expressed genes
MMETSP number	Genus	Species	Strain	ENC	FOP	GC3	ENC	FOP	GC3	ENC	FOP	GC3
MMETSP0727	Amphiprora	-	CCMP467	55.5	0.571	0.516	55.63	0.57	0.515	53.73	0.596	0.534
MMETSP1065	Amphiprora	paludosa	CCMP125	54.22	0.584	0.471	54.82	0.572	0.473	49.34	0.556	0.506
MMETSP0318	Amphora	coffeaeformis	CCMP127	55.67	0.53	0.502	55.64	0.53	0.503	52.09	0.567	0.543
MMETSP0708	Asterionellopsis	glacialis	CCMP134	54.86	0.598	0.391	53.59	0.602	0.391	52.26	0.573	0.407
MMETSP1394	Asterionellopsis	glacialis	CCMP1581	52.49	0.562	0.329	52.67	0.573	0.323	45.16	0.358	0.424
MMETSP0418	Astrosyne	radiata	13vi08-1A	56.51	0.403	0.505	56.28	0.399	0.503	55.24	0.445	0.53
MMETSP1449	Attheya	septentrionalis	CCMP2084	57.33	0.488	0.449	57.06	0.488	0.451	56.67	0.532	0.477
MMETSP1064	Aulacoseira	subarctica	CCAP1002_5	57.14	0.436	0.391	57.3	0.432	0.387	57.27	0.516	0.443
MMETSP1429	Chaetoceros	-	UNC1202	57.84	0.462	0.476	57.32	0.478	0.485	50.65	0.605	0.524
MMETSP0092	Chaetoceros	affinis	CCMP159	56.05	0.322	0.395	55.54	0.305	0.377	50.14	0.467	0.464
MMETSP1435	Chaetoceros	brevis	CCMP164	51.48	0.472	0.438	52.62	0.419	0.418	44.28	0.58	0.472
MMETSP0719	Chaetoceros	curvisetus	-	44.72	0.691	0.734	43.94	0.7	0.742	45.89	0.676	0.717
MMETSP0150	Chaetoceros	debilis	MM31A-1	56.17	0.424	0.386	55.81	0.405	0.373	48.61	0.629	0.463
MMETSP1447	Chaetoceros	dichaeta	CCMP1751	58.37	0.588	0.413	57.39	0.622	0.388	54.78	0.57	0.438
MMETSP0200	Chaetoceros	GSL56	-	53.82	0.406	0.352	53.54	0.406	0.351	52.42	0.515	0.391
MMETSP0754	Chaetoceros	neogracile	CCMP1317	49.95	0.579	0.285	49.87	0.578	0.282	51.32	0.523	0.32
MMETSP1336	Chaetoceros	neogracile	RCC1993	55.68	0.445	0.398	56.06	0.426	0.395	47.78	0.634	0.441
MMETSP0010	Corethron	hystrix	308	59.24	0.443	0.468	58.66	0.407	0.432	56.01	0.454	0.472
MMETSP0171	Corethron	pennatum	L29A3	56.67	0.574	0.595	57.3	0.562	0.586	55.26	0.509	0.523
MMETSP1066	Coscinodiscus	wailesii	CCMP2513	58.44	0.471	0.474	58.85	0.448	0.454	55.03	0.447	0.471
MMETSP1442	Craspedostauros	australis	CCMP3328	50.53	0.521	0.658	52.02	0.507	0.637	49.61	0.551	0.656
MMETSP0397	Cyclophora	tenuis	ECT3854	57.04	0.441	0.496	56.59	0.445	0.508	53.07	0.538	0.526
MMETSP1057	Cyclotella	meneghiniana	CCMP338	57	0.557	0.4	56.85	0.563	0.396	55.36	0.485	0.465
MMETSP0017	Cylindrotheca	closterium	kmmcc-B-181	55.57	0.552	0.447	56.02	0.545	0.446	48.21	0.702	0.484
MMETSP0580	Dactyliosolen	fragilissimus	-	52.69	0.625	0.324	51.81	0.644	0.312	50.44	0.554	0.366
MMETSP1058	Detonula	confervacea	CCMP353	58.24	0.479	0.46	58.29	0.47	0.45	49.33	0.603	0.563
MMETSP1443	Entomoneis	-	CCMP2396	55.64	0.48	0.422	56.25	0.467	0.419	51.53	0.574	0.439
MMETSP1437	Eucampia	antarctica	CCMP1452	53.53	0.427	0.337	53.11	0.414	0.326	49.93	0.564	0.385
MMETSP0736	Fragilariopsis	kerguelensis	L26-C5	54.73	0.57	0.356	54.62	0.55	0.349	51.47	0.577	0.39
MMETSP0909	Fragilariopsis	kerguelensis	L2-C3	54.48	0.596	0.348	53.65	0.596	0.346	54.52	0.581	0.361
MMETSP0009	Grammatophora	oceanica	CCMP410	57.19	0.446	0.482	57.17	0.439	0.489	52.78	0.405	0.509
MMETSP0321	Leptocylindrus	danicus	B650	57.05	0.42	0.415	57.07	0.417	0.414	56.09	0.512	0.48
MMETSP0322	Leptocylindrus	danicus	apora_B651	54.76	0.491	0.356	54.75	0.49	0.356	53.41	0.61	0.411
MMETSP1362	Leptocylindrus	danicus	CCMP1856	57.24	0.409	0.423	56.57	0.376	0.393	54.32	0.53	0.509
MMETSP1360	Licmophora	paradoxa	CCMP2313	57.16	0.372	0.435	57.03	0.375	0.433	53.22	0.427	0.449
MMETSP1070	Minutocellus	polymorphus	NH13	55.24	0.531	0.607	54.51	0.544	0.618	46.11	0.638	0.691
MMETSP1322	Minutocellus	polymorphus	RCC2270	53.94	0.539	0.63	53.71	0.538	0.628	44.86	0.647	0.711
MMETSP1434	Minutocellus	polymorphus	CCMP3303	56.84	0.425	0.571	54.63	0.472	0.596	56.79	0.427	0.564
MMETSP0747	Nitzschia	punctata	CCMP561	56.92	0.486	0.462	56.91	0.489	0.465	55.88	0.514	0.483
MMETSP0015	Odontella	aurita	isolate_1302-5	54.55	0.628	0.645	53.68	0.64	0.655	47.77	0.654	0.664
MMETSP0160	Odontella	Sinensis	Grunow1884	55.28	0.609	0.626	57.57	0.55	0.568	45.62	0.691	0.701
-	Phaeodactylum	tricornutum	RCC2967	57.79	0.473	0.509	58.15	0.461	0.497	51.6	0.576	0.584
MMETSP0176	Proboscia	alata	PI-D3	57.96	0.401	0.406	57.22	0.386	0.391	53.43	0.385	0.388
MMETSP0816	Proboscia	inermis	CCAP1064_1	57.77	0.4	0.406	57.33	0.393	0.399	53.3	0.389	0.393
MMETSP0329	Pseudo-nitzschia	arenysensis	B593	56.25	0.468	0.473	56.56	0.464	0.472	46.95	0.598	0.533
MMETSP0142	Pseudo-nitzschia	australis	10249_10_AB	57.8	0.474	0.505	-	-	-	-	-	-
MMETSP0327	Pseudo-nitzschia	delicatissima	B596	57.14	0.503	0.502	57.36	0.5	0.498	51.8	0.578	0.546
MMETSP1432	Pseudo-nitzschia	delicatissima	UNC1205	56.62	0.456	0.514	57.37	0.445	0.512	48.56	0.551	0.549
MMETSP0853	Pseudo-nitzschia	fraudulenta	WWA7	56.02	0.547	0.575	53.95	0.595	0.621	49.62	0.538	0.564
MMETSP1423	Pseudo-nitzschia	heimii	UNC1101	58.19	0.507	0.533	58.56	0.488	0.517	53.19	0.529	0.552
MMETSP1060	Pseudo-nitzschia	pungens	cingulata	56.76	0.527	0.554	55.88	0.553	0.578	52.6	0.532	0.562
MMETSP1061	Pseudo-nitzschia	pungens	pungens	56.69	0.528	0.555	57.57	0.517	0.541	47.75	0.51	0.545
MMETSP0789	Rhizosolenia	setigera	CCMP1694	49.91	0.551	0.299	49.72	0.545	0.297	45.01	0.432	0.316
MMETSP0013	Skeletonema	costatum	RCC1716	56.77	0.514	0.416	56.66	0.527	0.422	49.13	0.682	0.469
MMETSP0563	Skeletonema	dohrnii	SkelB	56.75	0.491	0.419	57.33	0.496	0.427	52.97	0.622	0.483
MMETSP0578	Skeletonema	grethae	CCMP1804	56.89	0.47	0.419	56.52	0.486	0.424	54.13	0.577	0.474
MMETSP0593	Skeletonema	japonicum	CCMP2506	56.85	0.487	0.415	56.93	0.478	0.42	53.88	0.599	0.472
MMETSP0319	Skeletonema	marinoi	SM1012Hels	56.71	0.49	0.414	56.58	0.493	0.413	49.76	0.65	0.475
MMETSP0320	Skeletonema	marinoi	SM1012Den	56.79	0.511	0.414	56.82	0.517	0.419	51.12	0.662	0.478
MMETSP0920	Skeletonema	marinoi	skelA	56.42	0.454	0.423	56.51	0.471	0.427	50.08	0.613	0.492
MMETSP1039	Skeletonema	marinoi	FE7	56.77	0.49	0.418	56.79	0.491	0.42	54.94	0.582	0.465
MMETSP1040	Skeletonema	marinoi	FE60	56.84	0.494	0.42	56.78	0.495	0.417	55.15	0.575	0.453
MMETSP1428	Skeletonema	marinoi	UNC1201	56.68	0.494	0.419	57.08	0.497	0.41	50.51	0.651	0.48
MMETSP0604	Skeletonema	menzellii	CCMP793	56.86	0.485	0.413	56.51	0.466	0.396	53.81	0.6	0.466
MMETSP1361	Staurosira	complex	CCMP2646	55.96	0.474	0.428	56.57	0.452	0.427	51.47	0.484	0.468
MMETSP0794	Stephanopyxis	turris	CCMP815	58.79	0.436	0.477	58.07	0.385	0.424	52.04	0.49	0.516
MMETSP0800	Striatella	unipunctata	CCMP2910	54.81	0.498	0.423	54.61	0.503	0.423	50.11	0.546	0.439
MMETSP1176	Synedropsis	recta	CCMP1620	56.54	0.469	0.495	56.77	0.46	0.496	48.71	0.616	0.53
MMETSP0158	Thalassionema	nitzschioides	L26-B	56.42	0.49	0.377	56.36	0.488	0.377	51.11	0.472	0.39
MMETSP0786	Thalassionema	frauenfeldii	CCMP1798	55.75	0.472	0.369	55.46	0.471	0.364	51.97	0.459	0.372
MMETSP1059	Thalassiosira	-	FW	56.78	0.529	0.458	56.62	0.515	0.443	49.12	0.674	0.521
MMETSP1071	Thalassiosira	-	NH16	57.7	0.56	0.58	58.1	0.548	0.569	49.89	0.637	0.652
MMETSP0905	Thalassiosira	antarctica	CCMP982	58.48	0.485	0.487	58.5	0.486	0.487	50.15	0.589	0.578
MMETSP0494	Thalassiosira	gravida	GMp14c1	58.29	0.515	0.541	58.89	0.488	0.513	56.69	0.541	0.564
MMETSP0740	Thalassiosira	minuscula	CCMP1093	56.95	0.503	0.534	58.28	0.461	0.489	56.63	0.508	0.535
MMETSP0973	Thalassiosira	oceanica	CCMP1005	55.17	0.623	0.638	56.65	0.597	0.613	51.02	0.67	0.681
-	Thalassiosira	pseudonana	CCMP1335	56.84	0.535	0.456	-	-	-	-	-	-
MMETSP1067	Thalassiosira	punctigera	Tpunct2005C2	54.39	0.632	0.649	54.66	0.627	0.643	48.18	0.668	0.68
MMETSP0404	Thalassiosira	rotula	CCMP3096	58.39	0.537	0.537	58.86	0.518	0.518	53.26	0.587	0.587
MMETSP0913	Thalassiosira	rotula	GSO102	57.59	0.53	0.557	58.63	0.517	0.538	50.87	0.566	0.586
MMETSP0881	Thalassiosira	weissflogii	CCMP1336	57.87	0.478	0.478	57.97	0.445	0.445	47.92	0.577	0.577
MMETSP1422	Thalassiosira	weissflogii	CCMP1010	57.85	0.479	0.479	57.66	0.452	0.452	50.22	0.553	0.553
MMETSP0154	Thalassiothrix	antarctica	L6-D1	53.93	0.658	0.331	53.14	0.67	0.319	49.31	0.665	0.318

## Sheet: Table_S3
Table S3. Preferred codons from CodonW analysis.		Thalassiosira_pseudonana	MMETSP0404	MMETSP0494	MMETSP0740	MMETSP0881	MMETSP0905	MMETSP0913	MMETSP0973	MMETSP1059	MMETSP1067	MMETSP1071	MMETSP1422	MMETSP0013	MMETSP0319	MMETSP0320	MMETSP0563	MMETSP0578	MMETSP0593	MMETSP0604	MMETSP0920	MMETSP1039	MMETSP1040	MMETSP1428	MMETSP0142	MMETSP0327	MMETSP0329	MMETSP0853	MMETSP1060	MMETSP1061	MMETSP1423	MMETSP1432	MMETSP0092	MMETSP0150	MMETSP0200	MMETSP1336	MMETSP1429	MMETSP1435	MMETSP0719	MMETSP0754	MMETSP1447	MMETSP0009	MMETSP0010	MMETSP0015	MMETSP0017	MMETSP0154	MMETSP0158	MMETSP0160	MMETSP0171
Phe	UUU	UUU	UUU	UUU	UUU	UUU	UUU	UUU	UUU	UUU	UUU	UUU	UUU	UUU	UUU	UUU	UUU	UUU	UUU	UUU	UUU	UUU	UUU	UUU	UUU	UUU	UUU	UUU	UUU	UUU	UUU	UUU	UUU	UUU	UUU	UUU	UUU	UUU	UUU	UUU*	UUU*	UUU*	UUU	UUU	UUU	UUU*	UUU*	UUU	UUU
	UUC	UUC*	UUC*	UUC*	UUC*	UUC*	UUC*	UUC*	UUC*	UUC*	UUC*	UUC*	UUC*	UUC*	UUC*	UUC*	UUC*	UUC*	UUC*	UUC*	UUC*	UUC*	UUC*	UUC*	UUC*	UUC*	UUC*	UUC*	UUC	UUC	UUC*	UUC*	UUC*	UUC*	UUC*	UUC*	UUC*	UUC*	UUC*	UUC	UUC	UUC	UUC*	UUC*	UUC*	UUC	UUC	UUC*	UUC*
Leu	UUA	UUA	UUA	UUA	UUA	UUA	UUA	UUA	UUA	UUA	UUA	UUA	UUA	UUA	UUA	UUA	UUA	UUA	UUA	UUA	UUA	UUA	UUA	UUA	UUA	UUA	UUA	UUA	UUA	UUA	UUA	UUA	UUA	UUA	UUA	UUA	UUA	UUA	UUA	UUA*	UUA*	UUA*	UUA	UUA	UUA	UUA*	UUA	UUA	UUA
	UUG	UUG*	UUG*	UUG	UUG	UUG*	UUG*	UUG	UUG	UUG*	UUG	UUG	UUG*	UUG*	UUG*	UUG*	UUG*	UUG*	UUG*	UUG*	UUG	UUG*	UUG*	UUG*	UUG	UUG*	UUG*	UUG	UUG	UUG	UUG	UUG*	UUG	UUG	UUG	UUG	UUG	UUG	UUG	UUG	UUG	UUG*	UUG	UUG	UUG*	UUG	UUG*	UUG	UUG
	CUU	CUU*	CUU	CUU	CUU	CUU	CUU	CUU	CUU	CUU*	CUU	CUU	CUU	CUU*	CUU*	CUU*	CUU*	CUU*	CUU*	CUU*	CUU*	CUU*	CUU*	CUU*	CUU	CUU	CUU	CUU	CUU	CUU	CUU	CUU	CUU*	CUU*	CUU*	CUU*	CUU*	CUU*	CUU	CUU	CUU*	CUU	CUU	CUU	CUU*	CUU*	CUU	CUU	CUU
	CUC	CUC*	CUC*	CUC*	CUC*	CUC*	CUC*	CUC*	CUC*	CUC*	CUC*	CUC*	CUC*	CUC*	CUC*	CUC*	CUC*	CUC*	CUC*	CUC*	CUC*	CUC*	CUC*	CUC*	CUC*	CUC*	CUC*	CUC*	CUC*	CUC*	CUC*	CUC*	CUC*	CUC*	CUC*	CUC*	CUC*	CUC*	CUC*	CUC	CUC	CUC	CUC*	CUC*	CUC*	CUC	CUC*	CUC*	CUC*
	CUA	CUA	CUA	CUA	CUA	CUA	CUA	CUA	CUA	CUA	CUA	CUA	CUA	CUA	CUA	CUA	CUA	CUA	CUA	CUA	CUA	CUA	CUA	CUA	CUA	CUA	CUA	CUA	CUA	CUA	CUA	CUA	CUA	CUA	CUA	CUA	CUA	CUA	CUA	CUA*	CUA*	CUA	CUA	CUA	CUA	CUA*	CUA	CUA	CUA
	CUG	CUG	CUG*	CUG*	CUG*	CUG*	CUG	CUG*	CUG*	CUG	CUG*	CUG*	CUG*	CUG	CUG	CUG	CUG	CUG	CUG	CUG	CUG	CUG	CUG	CUG	CUG*	CUG*	CUG	CUG*	CUG*	CUG*	CUG*	CUG	CUG	CUG	CUG	CUG	CUG	CUG	CUG*	CUG	CUG*	CUG	CUG*	CUG*	CUG	CUG	CUG*	CUG*	CUG*
Ile	AUU	AUU*	AUU	AUU	AUU	AUU	AUU	AUU	AUU	AUU*	AUU	AUU	AUU	AUU*	AUU*	AUU*	AUU*	AUU*	AUU*	AUU*	AUU*	AUU*	AUU*	AUU*	AUU	AUU*	AUU*	AUU	AUU	AUU	AUU	AUU	AUU	AUU*	AUU*	AUU*	AUU	AUU	AUU	AUU	AUU*	AUU*	AUU	AUU	AUU*	AUU*	AUU*	AUU	AUU
	AUC	AUC*	AUC*	AUC*	AUC*	AUC*	AUC*	AUC*	AUC*	AUC*	AUC*	AUC*	AUC*	AUC*	AUC*	AUC*	AUC*	AUC*	AUC*	AUC*	AUC*	AUC*	AUC*	AUC*	AUC*	AUC*	AUC*	AUC*	AUC*	AUC*	AUC*	AUC*	AUC*	AUC*	AUC*	AUC*	AUC*	AUC*	AUC*	AUC	AUC	AUC	AUC*	AUC*	AUC*	AUC	AUC*	AUC*	AUC*
	AUA	AUA	AUA	AUA	AUA	AUA	AUA	AUA	AUA	AUA	AUA	AUA	AUA	AUA	AUA	AUA	AUA	AUA	AUA	AUA	AUA	AUA	AUA	AUA	AUA	AUA	AUA	AUA	AUA	AUA	AUA	AUA	AUA	AUA	AUA	AUA	AUA	AUA	AUA	AUA*	AUA*	AUA*	AUA	AUA	AUA	AUA*	AUA	AUA	AUA
Met	AUG	AUG	AUG	AUG	AUG	AUG	AUG	AUG	AUG	AUG	AUG	AUG	AUG	AUG	AUG	AUG	AUG	AUG	AUG	AUG	AUG	AUG	AUG	AUG	AUG	AUG	AUG	AUG	AUG	AUG	AUG	AUG	AUG	AUG	AUG	AUG	AUG	AUG	AUG	AUG	AUG	AUG	AUG	AUG	AUG	AUG	AUG	AUG	AUG
Val	GUU	GUU	GUU	GUU	GUU	GUU	GUU	GUU	GUU	GUU	GUU	GUU	GUU	GUU*	GUU*	GUU*	GUU*	GUU*	GUU*	GUU*	GUU*	GUU*	GUU*	GUU*	GUU	GUU	GUU	GUU	GUU	GUU	GUU	GUU	GUU	GUU*	GUU*	GUU*	GUU*	GUU*	GUU	GUU	GUU*	GUU*	GUU	GUU	GUU*	GUU*	GUU	GUU	GUU
	GUC	GUC*	GUC*	GUC*	GUC*	GUC*	GUC*	GUC*	GUC*	GUC*	GUC*	GUC*	GUC*	GUC*	GUC*	GUC*	GUC*	GUC*	GUC*	GUC*	GUC*	GUC*	GUC*	GUC*	GUC*	GUC*	GUC*	GUC*	GUC*	GUC*	GUC*	GUC*	GUC*	GUC*	GUC*	GUC*	GUC*	GUC	GUC*	GUC*	GUC	GUC	GUC*	GUC*	GUC*	GUC	GUC*	GUC*	GUC*
	GUA	GUA	GUA	GUA	GUA	GUA	GUA	GUA	GUA	GUA	GUA	GUA	GUA	GUA	GUA	GUA	GUA	GUA	GUA	GUA	GUA	GUA	GUA	GUA	GUA	GUA	GUA	GUA	GUA	GUA	GUA	GUA	GUA	GUA	GUA	GUA	GUA	GUA	GUA	GUA*	GUA*	GUA*	GUA	GUA	GUA	GUA*	GUA	GUA	GUA
	GUG	GUG*	GUG*	GUG*	GUG*	GUG*	GUG*	GUG*	GUG*	GUG*	GUG*	GUG*	GUG*	GUG	GUG	GUG	GUG	GUG	GUG	GUG	GUG	GUG	GUG	GUG	GUG*	GUG	GUG	GUG*	GUG*	GUG*	GUG*	GUG	GUG	GUG	GUG	GUG	GUG	GUG	GUG*	GUG	GUG	GUG	GUG*	GUG*	GUG	GUG	GUG*	GUG*	GUG*
Tyr	UAU	UAU	UAU	UAU	UAU	UAU	UAU	UAU	UAU	UAU	UAU	UAU	UAU	UAU	UAU	UAU	UAU	UAU	UAU	UAU	UAU	UAU	UAU	UAU	UAU	UAU	UAU	UAU	UAU	UAU	UAU	UAU	UAU	UAU	UAU	UAU	UAU	UAU	UAU	UAU*	UAU*	UAU*	UAU	UAU	UAU	UAU*	UAU	UAU	UAU
	UAC	UAC*	UAC*	UAC*	UAC*	UAC*	UAC*	UAC*	UAC*	UAC*	UAC*	UAC*	UAC*	UAC*	UAC*	UAC*	UAC*	UAC*	UAC*	UAC*	UAC*	UAC*	UAC*	UAC*	UAC*	UAC*	UAC*	UAC*	UAC*	UAC*	UAC*	UAC*	UAC*	UAC*	UAC*	UAC*	UAC*	UAC*	UAC*	UAC	UAC	UAC	UAC*	UAC*	UAC*	UAC	UAC*	UAC*	UAC*
His	CAU	CAU	CAU	CAU	CAU	CAU	CAU	CAU	CAU	CAU	CAU	CAU	CAU	CAU	CAU	CAU	CAU	CAU	CAU	CAU	CAU	CAU	CAU	CAU	CAU	CAU	CAU	CAU	CAU	CAU	CAU	CAU	CAU	CAU	CAU	CAU	CAU	CAU	CAU	CAU*	CAU*	CAU*	CAU	CAU	CAU	CAU*	CAU	CAU	CAU
	CAC	CAC*	CAC*	CAC*	CAC*	CAC*	CAC*	CAC*	CAC*	CAC*	CAC*	CAC*	CAC*	CAC*	CAC*	CAC*	CAC*	CAC*	CAC*	CAC*	CAC*	CAC*	CAC*	CAC*	CAC*	CAC*	CAC*	CAC*	CAC*	CAC*	CAC*	CAC*	CAC*	CAC*	CAC*	CAC*	CAC*	CAC*	CAC*	CAC	CAC	CAC	CAC*	CAC*	CAC*	CAC	CAC*	CAC*	CAC*
Gln	CAA	CAA	CAA	CAA	CAA	CAA	CAA	CAA	CAA	CAA	CAA	CAA	CAA	CAA	CAA	CAA	CAA	CAA	CAA	CAA	CAA	CAA	CAA	CAA	CAA	CAA	CAA	CAA	CAA	CAA	CAA	CAA	CAA	CAA	CAA	CAA	CAA	CAA	CAA	CAA*	CAA*	CAA*	CAA	CAA	CAA*	CAA*	CAA	CAA	CAA
	CAG	CAG*	CAG*	CAG*	CAG*	CAG*	CAG*	CAG*	CAG*	CAG*	CAG*	CAG*	CAG*	CAG*	CAG*	CAG*	CAG*	CAG*	CAG*	CAG*	CAG*	CAG*	CAG*	CAG*	CAG*	CAG*	CAG*	CAG*	CAG*	CAG*	CAG*	CAG*	CAG*	CAG*	CAG*	CAG*	CAG*	CAG*	CAG*	CAG	CAG	CAG	CAG*	CAG*	CAG	CAG	CAG*	CAG*	CAG*
Asn	AAU	AAU	AAU	AAU	AAU	AAU	AAU	AAU	AAU	AAU	AAU	AAU	AAU	AAU	AAU	AAU	AAU	AAU	AAU	AAU	AAU	AAU	AAU	AAU	AAU	AAU	AAU	AAU	AAU	AAU	AAU	AAU	AAU	AAU	AAU	AAU	AAU	AAU	AAU	AAU*	AAU*	AAU*	AAU	AAU	AAU	AAU*	AAU	AAU	AAU
	AAC	AAC*	AAC*	AAC*	AAC*	AAC*	AAC*	AAC*	AAC*	AAC*	AAC*	AAC*	AAC*	AAC*	AAC*	AAC*	AAC*	AAC*	AAC*	AAC*	AAC*	AAC*	AAC*	AAC*	AAC*	AAC*	AAC*	AAC*	AAC*	AAC*	AAC*	AAC*	AAC*	AAC*	AAC*	AAC*	AAC*	AAC*	AAC*	AAC	AAC	AAC	AAC*	AAC*	AAC*	AAC	AAC*	AAC*	AAC*
Lys	AAA	AAA	AAA	AAA	AAA	AAA	AAA	AAA	AAA	AAA	AAA	AAA	AAA	AAA	AAA	AAA	AAA	AAA	AAA	AAA	AAA	AAA	AAA	AAA	AAA	AAA	AAA	AAA	AAA	AAA	AAA	AAA	AAA	AAA	AAA	AAA	AAA	AAA	AAA	AAA*	AAA*	AAA*	AAA	AAA	AAA	AAA*	AAA*	AAA	AAA
	AAG	AAG*	AAG*	AAG*	AAG	AAG*	AAG*	AAG*	AAG*	AAG*	AAG*	AAG*	AAG*	AAG*	AAG*	AAG*	AAG*	AAG*	AAG*	AAG*	AAG*	AAG*	AAG*	AAG*	AAG*	AAG*	AAG*	AAG*	AAG*	AAG*	AAG*	AAG*	AAG*	AAG*	AAG*	AAG*	AAG*	AAG*	AAG*	AAG	AAG	AAG	AAG*	AAG*	AAG*	AAG	AAG	AAG*	AAG*
Asp	GAU	GAU	GAU	GAU	GAU	GAU	GAU	GAU	GAU	GAU	GAU	GAU	GAU	GAU	GAU	GAU	GAU	GAU	GAU	GAU	GAU	GAU	GAU	GAU	GAU	GAU	GAU	GAU	GAU	GAU	GAU	GAU	GAU	GAU	GAU	GAU	GAU	GAU	GAU	GAU*	GAU*	GAU*	GAU	GAU	GAU	GAU*	GAU	GAU	GAU
	GAC	GAC	GAC*	GAC*	GAC*	GAC*	GAC*	GAC*	GAC*	GAC*	GAC*	GAC*	GAC*	GAC*	GAC*	GAC*	GAC*	GAC*	GAC*	GAC*	GAC*	GAC*	GAC*	GAC*	GAC*	GAC*	GAC*	GAC*	GAC*	GAC*	GAC*	GAC*	GAC*	GAC*	GAC*	GAC	GAC*	GAC*	GAC*	GAC	GAC	GAC	GAC*	GAC*	GAC*	GAC	GAC*	GAC*	GAC*
Glu	GAA	GAA	GAA	GAA	GAA	GAA	GAA	GAA	GAA	GAA	GAA	GAA	GAA	GAA	GAA	GAA	GAA	GAA	GAA	GAA	GAA	GAA	GAA	GAA	GAA	GAA	GAA	GAA	GAA	GAA	GAA	GAA	GAA	GAA	GAA	GAA	GAA	GAA	GAA	GAA*	GAA*	GAA*	GAA	GAA	GAA*	GAA*	GAA*	GAA	GAA
	GAG	GAG*	GAG*	GAG*	GAG*	GAG*	GAG*	GAG*	GAG*	GAG*	GAG*	GAG*	GAG*	GAG*	GAG*	GAG*	GAG*	GAG*	GAG*	GAG*	GAG*	GAG*	GAG*	GAG*	GAG*	GAG*	GAG*	GAG*	GAG*	GAG*	GAG*	GAG*	GAG*	GAG*	GAG*	GAG*	GAG*	GAG*	GAG*	GAG	GAG	GAG	GAG*	GAG*	GAG	GAG	GAG	GAG*	GAG*
Ser	UCU	UCU*	UCU	UCU	UCU	UCU	UCU	UCU	UCU	UCU*	UCU	UCU	UCU	UCU*	UCU*	UCU*	UCU*	UCU*	UCU*	UCU*	UCU*	UCU*	UCU*	UCU*	UCU	UCU	UCU	UCU	UCU	UCU	UCU	UCU	UCU	UCU*	UCU*	UCU*	UCU*	UCU*	UCU	UCU	UCU*	UCU	UCU	UCU	UCU*	UCU*	UCU	UCU	UCU
	UCC	UCC*	UCC*	UCC*	UCC*	UCC*	UCC*	UCC*	UCC*	UCC*	UCC*	UCC*	UCC*	UCC*	UCC*	UCC*	UCC*	UCC*	UCC*	UCC*	UCC*	UCC*	UCC*	UCC*	UCC*	UCC*	UCC*	UCC*	UCC*	UCC*	UCC*	UCC*	UCC*	UCC*	UCC*	UCC*	UCC*	UCC*	UCC*	UCC	UCC	UCC	UCC*	UCC*	UCC*	UCC	UCC*	UCC*	UCC*
	UCA	UCA	UCA	UCA	UCA	UCA	UCA	UCA	UCA	UCA	UCA	UCA	UCA	UCA	UCA	UCA	UCA	UCA	UCA	UCA	UCA	UCA	UCA	UCA	UCA	UCA	UCA	UCA	UCA	UCA	UCA	UCA	UCA	UCA	UCA	UCA	UCA	UCA	UCA	UCA*	UCA*	UCA*	UCA	UCA	UCA	UCA*	UCA	UCA	UCA
	UCG	UCG	UCG*	UCG*	UCG*	UCG*	UCG*	UCG*	UCG*	UCG	UCG*	UCG*	UCG*	UCG	UCG	UCG	UCG	UCG	UCG	UCG	UCG	UCG	UCG	UCG	UCG*	UCG*	UCG*	UCG*	UCG*	UCG*	UCG*	UCG*	UCG	UCG	UCG	UCG	UCG	UCG	UCG*	UCG	UCG	UCG	UCG*	UCG*	UCG	UCG	UCG*	UCG*	UCG*
Pro	CCU	CCU*	CCU	CCU	CCU	CCU	CCU	CCU	CCU	CCU*	CCU	CCU	CCU	CCU*	CCU*	CCU*	CCU*	CCU*	CCU*	CCU*	CCU*	CCU*	CCU*	CCU*	CCU	CCU	CCU*	CCU	CCU	CCU	CCU	CCU	CCU*	CCU*	CCU*	CCU*	CCU*	CCU*	CCU	CCU	CCU*	CCU	CCU	CCU	CCU*	CCU*	CCU	CCU	CCU
	CCC	CCC*	CCC*	CCC*	CCC*	CCC*	CCC*	CCC*	CCC*	CCC*	CCC*	CCC*	CCC*	CCC*	CCC*	CCC*	CCC*	CCC*	CCC*	CCC*	CCC*	CCC*	CCC*	CCC*	CCC*	CCC*	CCC*	CCC*	CCC*	CCC*	CCC*	CCC*	CCC	CCC*	CCC*	CCC*	CCC*	CCC*	CCC*	CCC	CCC	CCC	CCC*	CCC*	CCC*	CCC	CCC*	CCC*	CCC*
	CCA	CCA	CCA	CCA	CCA	CCA	CCA	CCA	CCA	CCA	CCA	CCA	CCA	CCA	CCA	CCA	CCA	CCA	CCA	CCA	CCA	CCA	CCA	CCA	CCA	CCA	CCA	CCA	CCA	CCA	CCA	CCA	CCA	CCA	CCA	CCA	CCA	CCA	CCA	CCA*	CCA*	CCA*	CCA	CCA	CCA	CCA*	CCA	CCA	CCA
	CCG	CCG	CCG*	CCG*	CCG*	CCG*	CCG*	CCG*	CCG*	CCG	CCG*	CCG*	CCG*	CCG	CCG	CCG	CCG	CCG	CCG	CCG	CCG	CCG	CCG	CCG	CCG*	CCG	CCG	CCG*	CCG*	CCG*	CCG*	CCG	CCG	CCG	CCG	CCG	CCG	CCG	CCG*	CCG	CCG	CCG	CCG*	CCG*	CCG	CCG	CCG*	CCG*	CCG*
Thr	ACU	ACU*	ACU	ACU	ACU	ACU	ACU	ACU	ACU	ACU*	ACU	ACU	ACU	ACU*	ACU*	ACU*	ACU*	ACU*	ACU*	ACU*	ACU*	ACU*	ACU*	ACU*	ACU	ACU	ACU	ACU	ACU	ACU	ACU	ACU	ACU	ACU*	ACU*	ACU*	ACU*	ACU	ACU	ACU	ACU*	ACU	ACU	ACU	ACU*	ACU*	ACU	ACU	ACU
	ACC	ACC*	ACC*	ACC*	ACC*	ACC*	ACC*	ACC*	ACC*	ACC*	ACC*	ACC*	ACC*	ACC*	ACC*	ACC*	ACC*	ACC*	ACC*	ACC*	ACC*	ACC*	ACC*	ACC*	ACC*	ACC*	ACC*	ACC*	ACC*	ACC*	ACC*	ACC*	ACC*	ACC*	ACC*	ACC*	ACC*	ACC*	ACC*	ACC	ACC	ACC	ACC*	ACC*	ACC*	ACC	ACC*	ACC*	ACC*
	ACA	ACA	ACA	ACA	ACA	ACA	ACA	ACA	ACA	ACA	ACA	ACA	ACA	ACA	ACA	ACA	ACA	ACA	ACA	ACA	ACA	ACA	ACA	ACA	ACA	ACA	ACA	ACA	ACA	ACA	ACA	ACA	ACA	ACA	ACA	ACA	ACA	ACA	ACA	ACA*	ACA*	ACA*	ACA	ACA	ACA	ACA*	ACA	ACA	ACA
	ACG	ACG	ACG*	ACG*	ACG*	ACG*	ACG*	ACG*	ACG*	ACG	ACG*	ACG*	ACG*	ACG	ACG	ACG	ACG	ACG	ACG	ACG	ACG	ACG	ACG	ACG	ACG*	ACG	ACG	ACG*	ACG*	ACG*	ACG*	ACG	ACG	ACG	ACG	ACG	ACG	ACG	ACG*	ACG	ACG	ACG	ACG*	ACG*	ACG	ACG	ACG*	ACG*	ACG*
Ala	GCU	GCU*	GCU	GCU	GCU	GCU	GCU	GCU	GCU	GCU*	GCU	GCU	GCU	GCU*	GCU*	GCU*	GCU*	GCU*	GCU*	GCU*	GCU*	GCU*	GCU*	GCU*	GCU	GCU	GCU	GCU	GCU	GCU	GCU	GCU	GCU	GCU*	GCU*	GCU*	GCU*	GCU	GCU	GCU*	GCU*	GCU	GCU	GCU	GCU*	GCU*	GCU	GCU	GCU
	GCC	GCC*	GCC*	GCC*	GCC*	GCC*	GCC*	GCC*	GCC*	GCC*	GCC*	GCC*	GCC*	GCC*	GCC*	GCC*	GCC*	GCC*	GCC*	GCC*	GCC*	GCC*	GCC*	GCC*	GCC*	GCC*	GCC*	GCC*	GCC*	GCC*	GCC*	GCC*	GCC*	GCC*	GCC*	GCC	GCC*	GCC*	GCC*	GCC	GCC	GCC	GCC*	GCC*	GCC*	GCC	GCC*	GCC*	GCC*
	GCA	GCA	GCA	GCA	GCA	GCA	GCA	GCA	GCA	GCA	GCA	GCA	GCA	GCA	GCA	GCA	GCA	GCA	GCA	GCA	GCA	GCA	GCA	GCA	GCA	GCA	GCA	GCA	GCA	GCA	GCA	GCA	GCA	GCA	GCA	GCA	GCA	GCA	GCA	GCA*	GCA*	GCA*	GCA	GCA	GCA	GCA*	GCA	GCA	GCA
	GCG	GCG	GCG*	GCG*	GCG*	GCG*	GCG*	GCG*	GCG*	GCG	GCG*	GCG*	GCG*	GCG	GCG	GCG	GCG	GCG	GCG	GCG	GCG	GCG	GCG	GCG	GCG*	GCG	GCG	GCG*	GCG*	GCG*	GCG*	GCG	GCG	GCG	GCG	GCG	GCG	GCG	GCG*	GCG	GCG	GCG	GCG*	GCG*	GCG	GCG	GCG*	GCG*	GCG*
Cys	UGU	UGU	UGU	UGU	UGU	UGU	UGU	UGU	UGU	UGU	UGU	UGU	UGU	UGU	UGU	UGU	UGU	UGU	UGU	UGU	UGU	UGU	UGU	UGU	UGU	UGU	UGU	UGU	UGU	UGU	UGU	UGU	UGU	UGU	UGU	UGU	UGU	UGU	UGU	UGU*	UGU	UGU*	UGU	UGU	UGU	UGU*	UGU*	UGU	UGU
	UGC	UGC*	UGC*	UGC*	UGC*	UGC*	UGC*	UGC*	UGC*	UGC*	UGC*	UGC*	UGC*	UGC*	UGC*	UGC*	UGC*	UGC*	UGC*	UGC*	UGC*	UGC*	UGC*	UGC*	UGC*	UGC*	UGC*	UGC*	UGC*	UGC*	UGC*	UGC*	UGC*	UGC	UGC*	UGC	UGC*	UGC	UGC*	UGC	UGC	UGC	UGC*	UGC*	UGC*	UGC	UGC	UGC*	UGC*
Trp	UGG	UGG	UGG	UGG	UGG	UGG	UGG	UGG	UGG	UGG	UGG	UGG	UGG	UGG	UGG	UGG	UGG	UGG	UGG	UGG	UGG	UGG	UGG	UGG	UGG	UGG	UGG	UGG	UGG	UGG	UGG	UGG	UGG	UGG	UGG	UGG	UGG	UGG	UGG	UGG	UGG	UGG	UGG	UGG	UGG	UGG	UGG	UGG	UGG
Arg	CGU	CGU*	CGU	CGU	CGU*	CGU	CGU*	CGU	CGU	CGU*	CGU	CGU	CGU	CGU*	CGU*	CGU*	CGU*	CGU*	CGU*	CGU*	CGU*	CGU*	CGU*	CGU*	CGU	CGU*	CGU*	CGU	CGU	CGU	CGU	CGU*	CGU*	CGU*	CGU*	CGU*	CGU*	CGU*	CGU	CGU	CGU*	CGU*	CGU	CGU	CGU*	CGU	CGU*	CGU	CGU
	CGC	CGC*	CGC*	CGC*	CGC*	CGC*	CGC*	CGC*	CGC*	CGC*	CGC*	CGC*	CGC*	CGC*	CGC*	CGC*	CGC*	CGC*	CGC*	CGC*	CGC*	CGC*	CGC*	CGC*	CGC*	CGC*	CGC*	CGC*	CGC*	CGC*	CGC*	CGC*	CGC*	CGC*	CGC*	CGC*	CGC*	CGC	CGC*	CGC	CGC	CGC	CGC*	CGC*	CGC*	CGC	CGC*	CGC*	CGC*
	CGA	CGA	CGA	CGA	CGA	CGA	CGA	CGA	CGA	CGA	CGA	CGA	CGA	CGA	CGA	CGA	CGA	CGA	CGA	CGA	CGA	CGA	CGA	CGA	CGA	CGA*	CGA*	CGA	CGA	CGA	CGA	CGA*	CGA	CGA	CGA	CGA	CGA	CGA	CGA	CGA*	CGA	CGA*	CGA	CGA	CGA	CGA	CGA*	CGA	CGA
	CGG	CGG	CGG*	CGG*	CGG*	CGG*	CGG*	CGG*	CGG*	CGG	CGG*	CGG*	CGG*	CGG	CGG	CGG	CGG	CGG	CGG	CGG	CGG	CGG	CGG	CGG	CGG*	CGG*	CGG	CGG*	CGG*	CGG*	CGG*	CGG	CGG	CGG	CGG	CGG	CGG	CGG	CGG*	CGG*	CGG	CGG	CGG*	CGG*	CGG	CGG	CGG*	CGG*	CGG*
Ser	AGU	AGU*	AGU	AGU	AGU	AGU	AGU	AGU	AGU	AGU*	AGU	AGU	AGU	AGU*	AGU*	AGU*	AGU	AGU	AGU	AGU	AGU	AGU	AGU	AGU	AGU	AGU	AGU	AGU	AGU	AGU	AGU	AGU	AGU	AGU	AGU	AGU	AGU	AGU	AGU	AGU*	AGU	AGU*	AGU	AGU	AGU	AGU*	AGU*	AGU	AGU
	AGC	AGC	AGC*	AGC*	AGC*	AGC*	AGC*	AGC*	AGC*	AGC	AGC*	AGC*	AGC*	AGC	AGC	AGC	AGC	AGC	AGC	AGC	AGC	AGC	AGC	AGC	AGC*	AGC*	AGC*	AGC*	AGC*	AGC*	AGC*	AGC*	AGC	AGC	AGC	AGC	AGC	AGC	AGC	AGC	AGC*	AGC	AGC*	AGC*	AGC	AGC	AGC	AGC*	AGC*
Arg	AGA	AGA	AGA	AGA	AGA	AGA	AGA	AGA	AGA	AGA	AGA	AGA	AGA	AGA	AGA	AGA	AGA	AGA	AGA	AGA	AGA	AGA	AGA	AGA	AGA	AGA	AGA	AGA	AGA	AGA	AGA	AGA	AGA	AGA	AGA	AGA	AGA	AGA	AGA	AGA*	AGA*	AGA	AGA	AGA	AGA	AGA*	AGA	AGA	AGA
	AGG	AGG*	AGG*	AGG*	AGG	AGG*	AGG*	AGG*	AGG*	AGG*	AGG*	AGG*	AGG*	AGG*	AGG*	AGG*	AGG	AGG	AGG	AGG	AGG	AGG	AGG	AGG	AGG	AGG	AGG	AGG	AGG	AGG	AGG	AGG	AGG	AGG	AGG	AGG	AGG	AGG	AGG	AGG*	AGG	AGG	AGG	AGG*	AGG	AGG*	AGG	AGG*	AGG
Gly	GGU	GGU	GGU	GGU	GGU	GGU	GGU	GGU	GGU	GGU	GGU	GGU	GGU	GGU*	GGU	GGU*	GGU*	GGU	GGU*	GGU*	GGU	GGU*	GGU*	GGU*	GGU	GGU	GGU	GGU	GGU	GGU	GGU	GGU	GGU	GGU	GGU	GGU	GGU	GGU	GGU	GGU*	GGU*	GGU*	GGU	GGU	GGU*	GGU*	GGU*	GGU	GGU
	GGC	GGC	GGC*	GGC*	GGC*	GGC*	GGC*	GGC*	GGC*	GGC	GGC*	GGC*	GGC*	GGC	GGC	GGC	GGC	GGC	GGC	GGC	GGC	GGC	GGC	GGC	GGC*	GGC*	GGC	GGC*	GGC*	GGC*	GGC*	GGC	GGC	GGC	GGC	GGC	GGC	GGC	GGC*	GGC	GGC*	GGC	GGC*	GGC*	GGC	GGC	GGC*	GGC*	GGC*
	GGA	GGA*	GGA	GGA	GGA	GGA	GGA	GGA	GGA	GGA*	GGA	GGA	GGA	GGA*	GGA*	GGA*	GGA*	GGA*	GGA*	GGA*	GGA*	GGA*	GGA*	GGA*	GGA	GGA*	GGA*	GGA	GGA	GGA	GGA	GGA*	GGA*	GGA*	GGA*	GGA*	GGA*	GGA*	GGA	GGA	GGA*	GGA*	GGA	GGA	GGA*	GGA*	GGA	GGA	GGA
	GGG	GGG	GGG*	GGG*	GGG	GGG*	GGG*	GGG*	GGG*	GGG	GGG*	GGG*	GGG*	GGG	GGG	GGG	GGG	GGG	GGG	GGG	GGG	GGG	GGG	GGG	GGG*	GGG	GGG	GGG*	GGG*	GGG*	GGG*	GGG	GGG	GGG	GGG	GGG	GGG	GGG	GGG	GGG*	GGG	GGG	GGG*	GGG*	GGG	GGG*	GGG	GGG*	GGG*
																				MMETSP1061
																				UUU	UUU	TRUE
																				UUC	UUC	TRUE
																				UUA	UUA	TRUE
																				UUG	UUG	TRUE
																				CUU	CUU	TRUE
																				CUC*	CUC*	TRUE
																				CUA	CUA	TRUE
																				CUG*	CUG*	TRUE
																				AUU	AUU	TRUE
																				AUC*	AUC*	TRUE
																				AUA	AUA	TRUE
																				AUG	AUG	TRUE
																				GUU	GUU	TRUE
																				GUC*	GUC*	TRUE
																				GUA	GUA	TRUE
																				GUG*	GUG*	TRUE
																				UAU	UAU	TRUE
																				UAC*	UAC*	TRUE
																				CAU	CAU	TRUE
																				CAC*	CAC*	TRUE
																				CAA	CAA	TRUE
																				CAG*	CAG*	TRUE
																				AAU	AAU	TRUE
																				AAC*	AAC*	TRUE
																				AAA	AAA	TRUE
																				AAG*	AAG*	TRUE
																				GAU	GAU	TRUE
																				GAC*	GAC*	TRUE
																				GAA	GAA	TRUE
																				GAG*	GAG*	TRUE
																				UCU	UCU	TRUE
																				UCC*	UCC*	TRUE
																				UCA	UCA	TRUE
																				UCG*	UCG*	TRUE
																				CCU	CCU	TRUE
																				CCC*	CCC*	TRUE
																				CCA	CCA	TRUE
																				CCG*	CCG*	TRUE
																				ACU	ACU	TRUE
																				ACC*	ACC*	TRUE
																				ACA	ACA	TRUE
																				ACG*	ACG*	TRUE
																				GCU	GCU	TRUE
																				GCC*	GCC*	TRUE
																				GCA	GCA	TRUE
																				GCG*	GCG*	TRUE
																				UGU	UGU	TRUE
																				UGC*	UGC*	TRUE
																				UGG	UGG	TRUE
																				CGU	CGU	TRUE
																				CGC*	CGC*	TRUE
																				CGA	CGA	TRUE
																				CGG*	CGG*	TRUE
																				AGU	AGU	TRUE
																				AGC*	AGC*	TRUE
																				AGA	AGA	FALSE
																				AGG	AGG	FALSE
																				GGU	GGU	FALSE
																				GGC*	GGC*	TRUE
																				GGA	GGA	TRUE
																				GGG*	GGG*	TRUE
[truncated: 35 more columns]

## Sheet: Table_S4
Table S4. Selective coefficient (S) calculated for each diatom with and Sharp and colleagues method [10] and GC3 of the prefered codons identified by CodonW and reported in Table S3.
MMETSP number		S	GC3 of preferred codons
MMETSP1057	Cyclotella_meneghiniana_CCMP338	-0.313364	0.04
MMETSP0909	Fragilariopsis_kerguelensis_L2-C3	-0.061946	0.04
MMETSP0009	Grammatophora_oceanica_CCMP410	-0.139453	0.04
MMETSP0580	Dactyliosolen_fragilissimus_	-0.375922	0.07
MMETSP0154	Thalassiothrix_antarctica_L6-D1	-0.0225286	0.07
MMETSP0708	Asterionellopsis_glacialis_CCMP134	-0.119704	0.1
MMETSP1447	Chaetoceros_dichaeta_CCMP1751	-0.216195	0.1
MMETSP0754	Chaetoceros_neogracile_CCMP1317	-0.222504	0.15
MMETSP1394	Asterionellopsis_glacialis_CCMP1581	-0.878157	0.28
MMETSP0789	Rhizosolenia_setigera_CCMP1694	-0.454184	0.29
MMETSP1065	Amphiprora_paludosa_CCMP125	-0.0650721	0.46
MMETSP1361	Staurosira_complex_CCMP2646	0.128571	0.5
MMETSP0017	Cylindrotheca_closterium_KMMCC-B-181	0.676352	0.57
MMETSP0736	Fragilariopsis_kerguelensis_L26-C5	0.109799	0.6
MMETSP1336	Chaetoceros_neogracile_RCC1993	0.847606	0.61
MMETSP0013	Skeletonema_costatum_RCC1716	0.654873	0.63
MMETSP0320	Skeletonema_marinoi_SM1012Den	0.604194	0.63
MMETSP0318	Amphora_coffeaeformis_CCMP127	0.149477	0.64
MMETSP0150	Chaetoceros_debilis_MM31A-1	0.912604	0.64
MMETSP1443	Entomoneis_CCMP2396	0.430383	0.64
MMETSP0563	Skeletonema_dohrnii_SkelB	0.514046	0.64
MMETSP0593	Skeletonema_japonicum_CCMP2506	0.489357	0.64
MMETSP1040	Skeletonema_marinoi_FE60	0.322281	0.64
MMETSP1039	Skeletonema_marinoi_FE7	0.366993	0.64
MMETSP1428	Skeletonema_marinoi_UNC1201	0.635437	0.64
MMETSP0604	Skeletonema_menzellii_CCMP793	0.541675	0.64
MMETSP1176	Synedropsis_recta_CCMP1620	0.632947	0.64
MMETSP0200	Chaetoceros_GSL56_	0.440544	0.65
MMETSP0920	Skeletonema_marinoi_skelA	0.57607	0.65
MMETSP0322	Leptocylindrus_danicus_apora_B651	0.487317	0.66
MMETSP0319	Skeletonema_marinoi_SM1012Hels	0.647042	0.66
MMETSP1064	Aulacoseira_subarctica_CCAP1002_5	0.337718	0.67
MMETSP1437	Eucampia_antarctica_CCMP1452	0.604866	0.67
MMETSP0578	Skeletonema_grethae_CCMP1804	0.366485	0.67
MMETSP1429	Chaetoceros_UNC1202	0.514399	0.68
MMETSP0786	Thalassionema_frauenfeldii_CCMP1798	-0.048239	0.68
MMETSP1059	Thalassiosira_FW	0.666315	0.69
MMETSP1435	Chaetoceros_brevis_CCMP164	0.649653	0.7
MMETSP0800	Striatella_unipunctata_CCMP2910	0.172522	0.71
MMETSP0158	Thalassionema_nitzschioides_L26-B	-0.0641084	0.71
MMETSP0747	Nitzschia_punctata_CCMP561	0.100022	0.72
MMETSP0727	Amphiprora_CCMP467	0.106975	0.79
MMETSP0092	Chaetoceros_affinis_CCMP159	0.691408	0.8
MMETSP0329	Pseudo-nitzschia_arenysensis_B593	0.541388	0.8
MMETSP0321	Leptocylindrus_danicus_B650	0.383111	0.81
MMETSP0397	Cyclophora_tenuis_ECT3854	0.373188	0.85
MMETSP0327	Pseudo-nitzschia_delicatissima_B596	0.314569	0.85
MMETSP1360	Licmophora_paradoxa_CCMP2313	0.216724	0.86
MMETSP1432	Pseudo-nitzschia_delicatissima_UNC1205	0.425606	0.87
MMETSP1362	Leptocylindrus_danicus_CCMP1856	0.626705	0.88
MMETSP1449	Attheya_septentrionalis_CCMP2084	0.176184	0.89
MMETSP1442	Craspedostauros_australis_CCMP3328	0.17671	0.9
MMETSP1058	Detonula_confervacea_CCMP353	0.538126	0.9
MMETSP0418	Astrosyne_radiata_13vi08-1A	0.18874	0.95
MMETSP1434	Minutocellus_polymorphus_CCMP3303	-0.181984	0.95
MMETSP1066	Coscinodiscus_wailesii_CCMP2513	-0.00404448	0.96
MMETSP0740	Thalassiosira_minuscula_CCMP1093	0.18832	0.96
MMETSP0905	Thalassiosira_antarctica_CCMP982	0.415847	0.97
MMETSP0719	Chaetoceros_curvisetus_	-0.111848	1
MMETSP0010	Corethron_hystrix_308	0.191859	1
MMETSP0171	Corethron_pennatum_L29A3	-0.213279	1
MMETSP1070	Minutocellus_polymorphus_NH13	0.390238	1
MMETSP1322	Minutocellus_polymorphus_RCC2270	0.453585	1
MMETSP0015	Odontella_aurita_isolate_1302-5	0.0613044	1
MMETSP0160	Odontella_Sinensis_Grunow1884	0.604128	1
MMETSP0176	Proboscia_alata_PI-D3	-0.00422111	1
MMETSP0816	Proboscia_inermis_CCAP1064_1	-0.0167986	1
MMETSP0142	Pseudo-nitzschia_australis_10249_10_AB	-	1
MMETSP0853	Pseudo-nitzschia_fraudulenta_WWA7	-0.232381	1
MMETSP1423	Pseudo-nitzschia_heimii_UNC1101	0.164139	1
MMETSP1060	Pseudo-nitzschia_pungens_cingulata	-0.0846242	1
MMETSP1061	Pseudo-nitzschia_pungens_pungens	-0.0280209	1
MMETSP0794	Stephanopyxis_turris_CCMP815	0.428374	1
MMETSP0494	Thalassiosira_gravida_GMp14c1	0.212378	1
MMETSP1071	Thalassiosira_NH16	0.369774	1
MMETSP0973	Thalassiosira_oceanica_CCMP1005	0.315204	1
MMETSP1067	Thalassiosira_punctigera_Tpunct2005C2	0.179785	1
MMETSP0404	Thalassiosira_rotula_CCMP3096	0.279546	1
MMETSP0913	Thalassiosira_rotula_GSO102	0.197523	1
MMETSP1422	Thalassiosira_weissflogii_CCMP1010	0.405392	1
MMETSP0881	Thalassiosira_weissflogii_CCMP1336	0.531364	1
P. tricornutum	RCC2967	0.462691	0.88
T. pseudonana	CCMP1335	-	0.68

## Sheet: Table_S5
Table S5. dS values of the single orthologs identified by OrthoFinder in the 4 genus with more than 5 speices.
Chaetoceros	MMETSP0150	MMETSP1435	0.03
	MMETSP1435	MMETSP1336	0.59
	MMETSP1435	MMETSP1429	0.6
	MMETSP0150	MMETSP1429	0.64
	MMETSP0150	MMETSP1336	0.64
	MMETSP1429	MMETSP1336	0.64
	MMETSP0200	MMETSP1336	0.65
	MMETSP1435	MMETSP0200	0.67
	MMETSP1435	MMETSP0092	0.67
	MMETSP0092	MMETSP0754	0.67
	MMETSP1435	MMETSP0754	0.69
	MMETSP1429	MMETSP0092	0.69
	MMETSP1336	MMETSP0092	0.69
	MMETSP0150	MMETSP0200	0.7
	MMETSP0150	MMETSP0092	0.7
	MMETSP1429	MMETSP0200	0.7
	MMETSP1336	MMETSP0754	0.71
	MMETSP0150	MMETSP0754	0.72
	MMETSP0200	MMETSP0092	0.72
	MMETSP1447	MMETSP0092	0.73
	MMETSP1429	MMETSP0754	0.73
	MMETSP0200	MMETSP0754	0.73
	MMETSP1447	MMETSP1435	0.75
	MMETSP1447	MMETSP1429	0.75
	MMETSP1447	MMETSP1336	0.76
	MMETSP1447	MMETSP0150	0.77
	MMETSP1447	MMETSP0200	0.77
	MMETSP1447	MMETSP0754	0.77
Pseudo-nitzschia	MMETSP1060	MMETSP1061	0.03
	MMETSP0327	MMETSP1432	0.12
	MMETSP0327	MMETSP0329	0.42
	MMETSP1432	MMETSP0329	0.42
	MMETSP0142	MMETSP1061	0.54
	MMETSP0142	MMETSP1060	0.55
	MMETSP0142	MMETSP0853	0.62
	MMETSP0327	MMETSP0853	0.62
	MMETSP1432	MMETSP0853	0.62
	MMETSP0142	MMETSP0327	0.65
	MMETSP0142	MMETSP1432	0.65
	MMETSP1060	MMETSP0853	0.65
	MMETSP1061	MMETSP0853	0.65
	MMETSP1423	MMETSP0327	0.65
	MMETSP1423	MMETSP1432	0.65
	MMETSP1423	MMETSP0853	0.65
	MMETSP0329	MMETSP0853	0.65
	MMETSP0142	MMETSP0329	0.67
	MMETSP1061	MMETSP1432	0.67
	MMETSP0142	MMETSP1423	0.68
	MMETSP1060	MMETSP0327	0.68
	MMETSP1060	MMETSP1432	0.68
	MMETSP1061	MMETSP0327	0.68
	MMETSP1423	MMETSP0329	0.68
	MMETSP1060	MMETSP0329	0.69
	MMETSP1061	MMETSP0329	0.69
	MMETSP1060	MMETSP1423	0.71
	MMETSP1061	MMETSP1423	0.71
Skeletonema	MMETSP0319	MMETSP0320	0.01
	MMETSP1039	MMETSP1040	0.01
	MMETSP0319	MMETSP1039	0.02
	MMETSP0319	MMETSP1040	0.02
	MMETSP0319	MMETSP0920	0.02
	MMETSP0320	MMETSP1039	0.02
	MMETSP0320	MMETSP1040	0.02
	MMETSP0320	MMETSP0920	0.02
	MMETSP1039	MMETSP0920	0.03
	MMETSP1040	MMETSP0920	0.03
	MMETSP0013	MMETSP1039	0.02
	MMETSP0013	MMETSP1040	0.02
	MMETSP0013	MMETSP0920	0.02
	MMETSP0319	MMETSP0013	0.02
	MMETSP0320	MMETSP0013	0.02
	MMETSP0013	MMETSP1428	0.06
	MMETSP0319	MMETSP1428	0.06
	MMETSP0320	MMETSP1428	0.06
	MMETSP1039	MMETSP1428	0.06
	MMETSP1040	MMETSP1428	0.06
	MMETSP0920	MMETSP1428	0.06
	MMETSP0319	MMETSP0563	0.06
	MMETSP0320	MMETSP0563	0.06
	MMETSP0013	MMETSP0563	0.06
	MMETSP0563	MMETSP1428	0.06
	MMETSP1039	MMETSP0563	0.07
	MMETSP1040	MMETSP0563	0.07
	MMETSP0920	MMETSP0563	0.07
	MMETSP0578	MMETSP0593	0.2
	MMETSP0593	MMETSP0319	0.32
	MMETSP0593	MMETSP0320	0.32
	MMETSP0593	MMETSP0013	0.32
	MMETSP0593	MMETSP1039	0.32
	MMETSP0593	MMETSP1040	0.32
	MMETSP0593	MMETSP0920	0.32
	MMETSP0593	MMETSP0563	0.32
	MMETSP0593	MMETSP1428	0.32
	MMETSP0604	MMETSP0319	0.32
	MMETSP0604	MMETSP0320	0.32
	MMETSP0604	MMETSP0013	0.32
	MMETSP0604	MMETSP1039	0.32
	MMETSP0604	MMETSP1040	0.32
	MMETSP0604	MMETSP0920	0.32
	MMETSP0604	MMETSP0563	0.32
	MMETSP0604	MMETSP1428	0.32
	MMETSP0578	MMETSP0319	0.33
	MMETSP0578	MMETSP0320	0.33
	MMETSP0578	MMETSP0013	0.33
	MMETSP0578	MMETSP1039	0.33
	MMETSP0578	MMETSP1040	0.33
	MMETSP0578	MMETSP0920	0.33
	MMETSP0578	MMETSP0563	0.33
	MMETSP0578	MMETSP1428	0.33
	MMETSP0593	MMETSP0604	0.33
	MMETSP0578	MMETSP0604	0.34
Thalassiosira	MMETSP0404	MMETSP0913	0.01
	MMETSP0881	MMETSP1422	0.01
	MMETSP1059	CCMP1335	0.01
	MMETSP0404	MMETSP0494	0.16
	MMETSP0913	MMETSP0494	0.16
	MMETSP0913	MMETSP0905	0.53
	MMETSP0494	MMETSP0905	0.53
	MMETSP0905	MMETSP0740	0.53
	MMETSP0404	MMETSP0905	0.54
	MMETSP0913	MMETSP1067	0.6
	MMETSP0404	MMETSP1067	0.61
	MMETSP0404	MMETSP0740	0.61
	MMETSP0913	MMETSP0740	0.61
	MMETSP0494	MMETSP1067	0.61
	MMETSP0494	MMETSP0740	0.61
	MMETSP1067	MMETSP0905	0.61
	MMETSP0905	MMETSP1071	0.61
	MMETSP0913	MMETSP1071	0.63
	MMETSP1067	MMETSP1071	0.63
	MMETSP0404	MMETSP1071	0.64
	MMETSP0494	MMETSP1071	0.64
	MMETSP1071	MMETSP0740	0.64
	MMETSP1067	MMETSP0740	0.66
	MMETSP0905	MMETSP1059	0.71
	MMETSP0905	CCMP1335	0.71
	MMETSP0740	MMETSP1059	0.72
	MMETSP0740	CCMP1335	0.72
	MMETSP0905	MMETSP0881	0.73
	MMETSP0905	MMETSP1422	0.73
	MMETSP0740	MMETSP0881	0.73
	MMETSP0740	MMETSP1422	0.73
	MMETSP0973	MMETSP1067	0.74
	MMETSP0404	MMETSP0881	0.74
	MMETSP0404	MMETSP1422	0.74
	MMETSP0404	MMETSP1059	0.74
	MMETSP0404	CCMP1335	0.74
	MMETSP0913	MMETSP0881	0.74
	MMETSP0913	MMETSP1422	0.74
	MMETSP0913	MMETSP1059	0.74
	MMETSP0913	CCMP1335	0.74
	MMETSP0494	MMETSP0881	0.74
	MMETSP0494	MMETSP1422	0.74
	MMETSP0494	MMETSP1059	0.74
	MMETSP0494	CCMP1335	0.74
	MMETSP0881	MMETSP1059	0.74
	MMETSP0881	CCMP1335	0.74
	MMETSP1422	MMETSP1059	0.74
	MMETSP1422	CCMP1335	0.74
	MMETSP1071	MMETSP0881	0.75
	MMETSP1071	MMETSP1422	0.75
	MMETSP1071	MMETSP1059	0.75
	MMETSP0973	MMETSP1071	0.76
	MMETSP1071	CCMP1335	0.76
	MMETSP1067	MMETSP1422	0.77
	MMETSP0973	MMETSP0404	0.78
	MMETSP0973	MMETSP0913	0.78
	MMETSP1067	MMETSP0881	0.78
	MMETSP1067	MMETSP1059	0.78
	MMETSP1067	CCMP1335	0.78
	MMETSP0973	MMETSP0494	0.79
	MMETSP0973	MMETSP0740	0.79
	MMETSP0973	MMETSP0905	0.8
	MMETSP0973	MMETSP0881	0.81
	MMETSP0973	MMETSP1422	0.81
	MMETSP0973	MMETSP1059	0.82
	MMETSP0973	CCMP1335	0.82
